# Supplementary material for: Glycolysis-dependent sulfur metabolism orchestrates morphological plasticity and virulence in fungi
Source: eLife. 2026 Feb 6;14:RP109075. doi: 10.7554/eLife.109075 (PMC12880806; doi:10.7554/eLife.109075)
Supplement: Figure 2—source data 2. [file elife-109075-fig2-data2.zip]

Archive with 13 entries (12 files):
- Figure 2-source Data 2/
- Figure 2-source Data 2/Figure 2E-Cys3.tif
- Figure 2-source Data 2/Figure 2E-Cys4.tif
- Figure 2-source Data 2/Figure 2E-loading control for Cys3.tif
- Figure 2-source Data 2/Figure 2E-loading control for Cys4.tif
- Figure 2-source Data 2/Figure 2E-loading control for Met10.tif
- Figure 2-source Data 2/Figure 2E-loading control for Met16.tif
- Figure 2-source Data 2/Figure 2E-loading control for Met32.tif
- Figure 2-source Data 2/Figure 2E-loading control for Met4.tif
- Figure 2-source Data 2/Figure 2E-Met10.tif
- Figure 2-source Data 2/Figure 2E-Met16.tif
- Figure 2-source Data 2/Figure 2E-Met32.tif
- Figure 2-source Data 2/Figure 2E-Met4.tif
