# Supplementary material for: Glycolysis-dependent sulfur metabolism orchestrates morphological plasticity and virulence in fungi
Source: eLife. 2026 Feb 6;14:RP109075. doi: 10.7554/eLife.109075 (PMC12880806; doi:10.7554/eLife.109075)
Supplement: Figure 2—figure supplement 2—source data 1. [file elife-109075-fig2-figsupp2-data1.zip]

Archive with 2 entries (1 files):
- Figure 2-figure supplement 2-source data 1/
- Figure 2-figure supplement 2-source data 1/Figure 2-figure supplement 2-uncropped and labelled blots.pdf
