# Supplementary material for: Glycolysis-dependent sulfur metabolism orchestrates morphological plasticity and virulence in fungi
Source: eLife. 2026 Feb 6;14:RP109075. doi: 10.7554/eLife.109075 (PMC12880806; doi:10.7554/eLife.109075)
Supplement: Figure 2—figure supplement 2—source data 2. [file elife-109075-fig2-figsupp2-data2.zip]

Archive with 9 entries (8 files):
- Figure 2-figure supplement 2-source data 2/
- Figure 2-figure supplement 2-source data 2/Figure 2-figure supplement 2B-Cys3.tiff
- Figure 2-figure supplement 2-source data 2/Figure 2-figure supplement 2B-loading  for Cys3.tiff
- Figure 2-figure supplement 2-source data 2/Figure 2-figure supplement 2B-loading for Met10.tif
- Figure 2-figure supplement 2-source data 2/Figure 2-figure supplement 2B-loading for Met16.tif
- Figure 2-figure supplement 2-source data 2/Figure 2-figure supplement 2B-loading for Met32.tif
- Figure 2-figure supplement 2-source data 2/Figure 2-figure supplement 2B-Met10.tif
- Figure 2-figure supplement 2-source data 2/Figure 2-figure supplement 2B-Met16.tif
- Figure 2-figure supplement 2-source data 2/Figure 2-figure supplement 2B-Met32.tif
