# Supplementary material for: Glycolysis-dependent sulfur metabolism orchestrates morphological plasticity and virulence in fungi
Source: eLife. 2026 Feb 6;14:RP109075. doi: 10.7554/eLife.109075 (PMC12880806; doi:10.7554/eLife.109075)
Supplement: Figure 3—source data 2. [file elife-109075-fig3-data2.zip]

Archive with 11 entries (10 files):
- Figure 3-source Data 2/
- Figure 3-source Data 2/Figure 3H-loading control for ^met30_Cys3.Tif
- Figure 3-source Data 2/Figure 3H-loading control for ^met30_Met16.tif
- Figure 3-source Data 2/Figure 3H-loading control for ^met30_Met32.tif
- Figure 3-source Data 2/Figure 3H-loading control for ^met30_Met4.tif
- Figure 3-source Data 2/Figure 3H-^met30_Cys3.Tif
- Figure 3-source Data 2/Figure 3H-^met30_Met16.tif
- Figure 3-source Data 2/Figure 3H-^met30_Met32.tif
- Figure 3-source Data 2/Figure 3H-^met30_Met4.tif
- Figure 3-source Data 2/Figure 3J-loading control for Met30.tif
- Figure 3-source Data 2/Figure 3J-Met30.tif
